# Supplementary material for: A technological combination of lead-glaze and calcium-glaze recently found in China: Scientific comparative analysis of glazed ceramics from Shangyu, Zhejiang Province
Source: PLoS One. 2019 Jul 11;14(7):e0219608. doi: 10.1371/journal.pone.0219608 (PMC6622541; doi:10.1371/journal.pone.0219608)
Supplement: S1 File — (ZIP) [file pone.0219608.s002.zip]

Archive with 72 entries (69 files):
- S1 Fig/
- S1 Fig/No.01.tif
- __MACOSX/
- __MACOSX/S1 Fig/
- __MACOSX/S1 Fig/._No.01.tif
- S1 Fig/No.02.tif
- __MACOSX/S1 Fig/._No.02.tif
- S1 Fig/No.03.tif
- __MACOSX/S1 Fig/._No.03.tif
- S1 Fig/No.04.tif
- __MACOSX/S1 Fig/._No.04.tif
- S1 Fig/No.05.tif
- __MACOSX/S1 Fig/._No.05.tif
- S1 Fig/No.06.tif
- __MACOSX/S1 Fig/._No.06.tif
- S1 Fig/No.07.tif
- __MACOSX/S1 Fig/._No.07.tif
- S1 Fig/No.08.tif
- __MACOSX/S1 Fig/._No.08.tif
- S1 Fig/No.09.tif
- __MACOSX/S1 Fig/._No.09.tif
- S1 Fig/No.10.tif
- __MACOSX/S1 Fig/._No.10.tif
- S1 Fig/No.11.tif
- __MACOSX/S1 Fig/._No.11.tif
- S1 Fig/No.12.tif
- __MACOSX/S1 Fig/._No.12.tif
- S1 Fig/No.13.tif
- __MACOSX/S1 Fig/._No.13.tif
- S1 Fig/No.14.tif
- __MACOSX/S1 Fig/._No.14.tif
- S1 Fig/No.15.tif
- __MACOSX/S1 Fig/._No.15.tif
- S1 Fig/No.16.tif
- __MACOSX/S1 Fig/._No.16.tif
- S1 Fig/No.17.tif
- __MACOSX/S1 Fig/._No.17.tif
- S1 Fig/No.18.tif
- __MACOSX/S1 Fig/._No.18.tif
- S1 Fig/No.19.tif
- __MACOSX/S1 Fig/._No.19.tif
- S1 Fig/No.20.tif
- __MACOSX/S1 Fig/._No.20.tif
- S1 Fig/No.21.tif
- __MACOSX/S1 Fig/._No.21.tif
- S1 Fig/No.22.tif
- __MACOSX/S1 Fig/._No.22.tif
- S1 Fig/No.23.tif
- __MACOSX/S1 Fig/._No.23.tif
- S1 Fig/No.24.tif
- __MACOSX/S1 Fig/._No.24.tif
- S1 Fig/No.25.tif
- __MACOSX/S1 Fig/._No.25.tif
- S1 Fig/No.26.tif
- __MACOSX/S1 Fig/._No.26.tif
- S1 Fig/No.27.tif
- __MACOSX/S1 Fig/._No.27.tif
- S1 Fig/No.28.tif
- __MACOSX/S1 Fig/._No.28.tif
- S1 Fig/No.29.tif
- __MACOSX/S1 Fig/._No.29.tif
- S1 Fig/No.30.tif
- __MACOSX/S1 Fig/._No.30.tif
- S1 Fig/No.45.tif
- __MACOSX/S1 Fig/._No.45.tif
- S1 Fig/No.46.tif
- __MACOSX/S1 Fig/._No.46.tif
- S1 Fig/No.60.tif
- __MACOSX/S1 Fig/._No.60.tif
- S1 Fig/No.61.tif
- __MACOSX/S1 Fig/._No.61.tif
- __MACOSX/._S1 Fig
